# Supplementary material for: Stable and ordered amide frameworks synthesised under reversible conditions which facilitate error checking
Source: Nat Commun. 2017 Oct 24;8:1102. doi: 10.1038/s41467-017-01423-5 (PMC5654755; doi:10.1038/s41467-017-01423-5)
Supplement: Supplementary file 3 — Supplementary Data 1 [file 41467_2017_1423_MOESM3_ESM.xlsx]

## Sheet: Sheet2
Name	Conditions	Stability	Reference	Enamine
COF-300	no data	n/a	J. Am. Chem. Soc., 2009, 131, 4570-4571
Pd/LZU1	Xylene, catalytic cycling	PXRD pattern deteriorated after each cycle	J. Am. Chem. Soc., 2011, 133, 19816-19822
LZU1	No data	n/a	J. Am. Chem. Soc., 2011, 133, 19816-19822
TpPa-1	9N HCl, RT, 7 days and 9M NaOH, RT, 7 days	PXRD unchanged, small loss of surface area in acid (~5%), 40% mass loss in base after 24h hours and 50% loss of surface area	J. Am. Chem. Soc., 2012, 134, 19524-19527	x
TpPa-2	9N HCl, RT, 7 days and 9M NaOH, RT, 7 days	PXRD unchanged, ~5% loss of surface area in acid and base	J. Am. Chem. Soc., 2012, 134, 19524-19527	x
ILCOF-1	No data	n/a	Chem.-Eur. J., 2013, 19, 3324-3328.
Unnamed 2,6-Dihydroxynaphthalene-1,5-Dicarbaldehyde, 2,4,6-tris(4-aminophenyl)- pyridine	No data	n/a	Acs Applied Materials & Interfaces, 2013, 5, 8845-8849.
COF-320	No data	n/a	J. Am. Chem. Soc., 2013, 135, 16336-16339
DAB-TFP COF	1M H2SO4 for capacitance measurements	Cycled 5000 times, no structural or chemical data	J. Am. Chem. Soc., 2013, 135, 16821-16824	x
DAAQ-TFP COF	1M H2SO4 for capacitance measurements	Cycled 5000 times, no structural or chemical data	J. Am. Chem. Soc., 2013, 135, 16821-16824	x
CuPor-BPDC	No data	n/a	Polym. Chem., 2013, 4, 4566-4569.
TpBD	boiling water 7 days, 9N HCl 7 days RT, 3N NaOH 3 days RT	PXRD unchanged in water and HCl, noticeable deterioration after 7 days in NaOH although pattern still present	J. Am. Chem. Soc., 2013, 135, 5328-5331.	x
DhaTpH	boiling water, 3M HCL, 3M NaOH	PXRD unchanged in HCl or water, BET fell 4% in water and 56% in acid, mass loss of 5% in acid and 70% in base	Angew. Chem. Int. Ed., 2013, 52, 13052-13056.
DmaTpH	boiling water 7 days and 24 hours 3M HCL	PXRD rapidly deteriorates in water and HCl after 24 hours, BET reduced by 25% in water, almost completely dissolved in acid	Angew. Chem. Int. Ed., 2013, 52, 13052-13056.
Dual Pore COF	24 hours THF, Acetone, Methanol and water	IR and PXRD unaffected	J. Am. Chem. Soc., 2014, 136, 15885-15888.
TP-Azo	boiling water 7 days, 9N HCl 3 days RT, 1N H3O4P 1 day, 1N H2SO4 1 day, 3-6N NaOH 3 days	PXRD unaffected by water slight deterioration in acid and increasing loss of crystallinity in base with increasing molarity, BET surface are retained after acid and water: no data for NaOH	J. Am. Chem. Soc., 2014, 136, 6570-6573.	x
TP-Stb	boiling water 7 days, 9N HCl 3 days RT, 3-6N NaOH 3 days	PXRD slight deterioration in HCl and NaOH, loss of porosity in HCl no data for water or NaOH	J. Am. Chem. Soc., 2014, 136, 6570 -6573.	x
TpTh	boiling water 7 days, 3M HCl and NaOH 7 days RT	PXRD pattern retained in water and acid, completely lost after 12 hours in base	Chem. Comm, 2014, 50, 12615-12618	x
N-COF	No data	n/a	Chinese Journal Of Chemistry, 2015, 33, 90-94.
TAPB-TFPB	No data	n/a	J. Mater. Chem. C, 2015, 3, 7159-7171.	x
iPr-TAPB-TFPB	No data	n/a	J. Mater. Chem. C, 2015, 3, 7159-7171.	x
TAPB-TFP	No data	n/a	J. Mater. Chem. C, 2015, 3, 7159-7171.	x
iPr-TAPB-TFP	No data	n/a	J. Mater. Chem. C, 2015, 3, 7159-7171.	x
Mp-Ph	No data	n/a	J. Am. Chem. Soc., 2015, 137, 3241-3247.
Mp-DMPh	No data	n/a	J. Am. Chem. Soc., 2015, 137, 3241-3247.
Mp-DHPhx	No data	n/a	J. Am. Chem. Soc., 2015, 137, 3241-3247.
Mp-DHPh	No data	n/a	J. Am. Chem. Soc., 2015, 137, 3241-3247.
[HCΞC]xH2PCOF	No data	n/a	J. Am. Chem. Soc., 2015, 137, 7079-7082.
[EtOH]xH2PCOF	No data	n/a	J. Am. Chem. Soc., 2015, 137, 7079-7082.
[AcOH]xH2PCOF	No data	n/a	J. Am. Chem. Soc., 2015, 137, 7079-7082.
[Et]xH2PCOF	Na data	n/a	J. Am. Chem. Soc., 2015, 137, 7079-7082.
[MeOAc]xH2PCOF	Na data	n/a	J. Am. Chem. Soc., 2015, 137, 7079-7082.
[EtNH2]xH2PCOF	Na data	n/a	J. Am. Chem. Soc., 2015, 137, 7079-7082.
PMA-COF300	Chloroform and BuOOH 100C	catalysis recycling, no loss of activity after 4 cycles	Microporous Mesoporous Mat., 2015, 213, 59-67.
COF366	No data	n/a	Science, 2015, 349, 1208-1213.
COF367	No data	n/a	Science, 2015, 349, 1208-1213.
TPB-DMTP-COF	DMF, DMSO, THF, MeOH, Cyclohexanone, 12M HCl , 14M NaOH and water @ RT 1 week, Water 100C 1 week	residual masses in organic solvents and RT water in affected, loss of ~15-20% in 12M HCl, ~10% in NaOH and 20-25% in hot water; PXRD pattern unaffected in all with small changes to FWHM; BET falls of between 1-2% in NaOH, HCl and hot water	Nat. Chem., 2015, 7, 905-912.
[HCΞCH]xTPB-DMTP-COF (x = 0.17, 0.34 and 0.50)	No data	n/a	Nat. Chem., 2015, 7, 905-912.
[(s)-Py]xTPB-DMTP-COF (x = 0.17, 0.34 and 0.50)	No data	n/a	Nat. Chem., 2015, 7, 905-912.
COF-1	No data	n/a	Chem. A Eur. J., 2015,21, 16818-16822.
HPB-COF	Hexane, THF, MeOH, water, 1M HCl, 1M NaOH @RT 1 day; Hexane, THF, MeOH, Water, 1M NaOH, 1M HCl @boiling 1 day	Sample dissolves in acid, PXRD unaffected at RT and boiling in all other conditions; BET surface area falls by 10%, 9%, 10%, 4%, 8% for Hexane, THF, MeOH, Water and 1M NaOH @RT 24hours and 11%, 14%, 17%, 20%, 34% in for Hexane, THF, MeOH, Water and 1M NaOH @boiling 24hours	Nat Commun, 2015, 6., 8
HBC-COF	Hexane, THF, MeOH, water, 1M HCl, 1M NaOH @RT 1 day; Hexane, THF, MeOH, Water, 1M NaOH, 1M HCl @boiling 1 day	PXRD unaffected at RT and boiling in Hexane, THF, MeOH, Water but deteriorated in HCl @RT and boiling and in NaOH @boiling but stable @RT; BET surface area falls by 12%, 2%, 8%, 20%, 96 % in Hexane, THF, Water, NaOH and HCl @RT but gained in MeOH by 2%; BET also fell by 21%, 7%, 4%, 16%, 93% and 96% in Hexane, THF, MeOH, Water, NaOH and HCl @boiling	Nat Commun, 2015, 6., 8
2,3-DhaTph	3M HCl and NaOH, water, 7 days, RT	Unstable in NaOH, IR and PXRD retained in water and HCl; slight fall in BET after water treatment, 36% drop in BET after acid	Chem. Commun., 2015, 51, 310-313
2,3-DhmTph	3M HCl and NaOH, water, 7days, RT	Unstable in NaOH, IR retained in water and HCl; PXRD unchanged in water but slight decrease in crystallinity in acid; slight fall in BET after water treatment, 54% drop in BET after acid	Chem. Commun., 2015, 51, 310-313
TAPH-PDA-COF	No data	n/a	Chem. Commun., 2016, 52, 3690-3693.
TRIPTA	No data	n/a	RSC Adv., 2016, 6, 28047-28054.	x
TAPH COF	No data	n/a	RSC Adv., 2016, 6, 38774-38781.
PC COF	water 10 days RT	NMR and UV-Vis of filtrates showed no hydrolysis products and SAXs still showed 100 peak seen in pristine material	Polym. Chem., 2016,7, 3392-3397.
LZU-20	No data	n/a	Chem. Commn., 2016, 52, 7217-7220
COF-505	No data	n/a	Science, 2016, 351, 365-369
COF-JLU4	THF, Hexane, Toluene, Chloroform, aqueous pH 1-13, 2 hours @RT	PXRD patterns appear unchanged in all conditions although intensity appears to fall under basic conditions; IR also appears unaffected in all conditions	Chem. Commn., 2016, 52, 11088-11091.	x
ByP-COF (25% Bpy to 100% Bpy)	DMF, catalytic testing	PXRD unchanged after 4 catalytic cycles	Chinese Journal Of Catalysis, 2016,37, 468-475.
TPA-TAPP	No data	n/a	Macromol. Res., 2016, 24, 366-370.
ByPy-COF (25 to 100%)	Toluene/Water catalytic cycling	Activity maintained after 5 cycles no structural or chemical data	Chem.-Eur. J., 2016,22, 9087-9091.
TPT-COF-1	No data	n/a	Chem. Commn.,2016, 52, 4706-4709
TPT-COF-2	No data	n/a	Chem. Commn., 2016, 52, 4706-4709
NUS-14	No data	n/a	Chem. Mater., 2016, 28, 5095-5101.
NUS-14	No data	n/a	Chem. Mater., 2016, 28, 5095-5101.
Co-TpBpy	MeOH, 0.1M Phospahte buffer	stable current density over 24hrs during oxygen evolution experiments, no structural or chemical data	Chem. Mater., 2016, 28, 4375-4379	x
EB-COF:F	No data	n/a	J. Am. Chem. Soc., 2016, 138, 5897-5903.	x
EB-COF:Cl	No data	n/a	J. Am. Chem. Soc., 2016, 138, 5897-5903.	x
EB-COF:Br	H2O, 3M HCl, THF, DMF 7 days RT	PXRD pattern retained in all cases	J. Am. Chem. Soc., 2016, 138, 5897-5903.	x
EB-COF:I	No data	n/a	J. Am. Chem. Soc., 2016, 138, 5897-5903.	x
EB-COF:PW12O40(-3)	No data	n/a	J. Am. Chem. Soc., 2016, 138, 5897-5903.	x
CCOF-1	Toluene 5 catalytic cycles	PXRD patterns retained after cycling	J. Am. Chem. Soc., 2016, 138, 12332-12335
CCOF-2	Toluene 5 catalytic cycles	PXRD patterns retained after cycling	J. Am. Chem. Soc., 2016, 138, 12332-12335
TTI-COF	saturated moist air 24 hours	PXRD and IR show no irreversible changes (water sorption affects PXRD pattern intensities)	Adv. Mater., 2016, 28, 8749-8754.
TpBPy	9M HCl or 3M NaOH for 3 days @RT	PXRD pattern and IR appear unchanged	UCrJ, 2016, 3, 402-407.	x
TpFn	9M HCl or 3M NaOH for 3 days @RT	PXRD pattern and IR appear unchanged	UCrJ, 2016, 3, 402-407.	x
TpBPy	9M HCl or 3M NaOH for 3 days @RT	PXRD pattern and IR appear unchanged	UCrJ, 2016, 3, 402-407.	x
TpFn	9M HCl or 3M NaOH for 3 days @RT	PXRD pattern and IR appear unchanged	UCrJ, 2016, 3, 402-407.	x
